# Supplementary material for: Clubroot-Induced Changes in the Root and Rhizosphere Microbiome of Susceptible and Resistant Canola
Source: Plants (Basel). 2024 Jul 8;13(13):1880. doi: 10.3390/plants13131880 (PMC11244039; doi:10.3390/plants13131880)
Supplement: Supplementary file 1 [file plants-13-01880-s001.zip]

Archive with 6 entries (6 files):
- Figure S1.jpg
- Figure S2.jpg
- Figure S3.jpg
- Figure S4.jpg
- Figure S5.png
- Figure S6.png
